# Supplementary material for: Exploring multitrophic interactions in oilseed rape fields reveals the prevailing role of Carabidae
Source: Ecol Evol. 2021 Oct 18;11(21):15377–88. doi: 10.1002/ece3.8229 (PMC8571632; doi:10.1002/ece3.8229)
Supplement: Supplementary file 2 — Data S1 [file ECE3-11-15377-s002.xlsx]

## Sheet: TableS11_data_trait_spider
Table S11: Functional trait database of Araneae sampled with pitfall traps among the 30 fields surveys. See Table S3 for sources.
Functional trait	Daily activity period		Annual activity period				Dispersal mode	Hunting strategy			Body size	Stratum use
Specie	diurnal	nocturnal	spring	summer	autumn	winter	ballooning	sheet_web	cursorial	aerial_web	size (mm)	ground	vegetation
Agyneta rurestris	1	1	1	1	1	1	1	1	0	0	2.20	1	1
Alopecosa pulverulenta	1	0	1	1	1	1	1	0	1	0	7.92	1	0
Argenna subnigra	1	1	1	1	1	0	1	0	0	1	2.38	1	1
Ballus chalybeius	1	0	1	1	1	1	1	0	1	0	2.84	1	1
Bathyphantes gracilis	1	1	1	1	1	1	1	0	0	1	2.16	1	1
Centromerus capucinus	0	1	1	0	1	1	1	0	0	1	2.30	1	0
Civizelotes civicus	1	1	1	1	0	0	1	0	1	0	5.50	1	0
Clubiona comta	0	1	1	1	1	1	0	0	1	0	4.75	1	1
Clubiona sp	0	1	1	1	1	1	1	0	1	0	4.75	1	1
Diplocephalus graecus	1	0	1	0	0	0	1	0	0	1	1.70	1	1
Diplocephalus sp	1	0	1	0	0	0	1	0	0	1	2.15	1	1
Diplostyla concolor	1	0	1	1	1	1	1	0	0	1	2.55	1	1
Drassodes cupreus	0	1	1	1	1	1	0	0	1	0	13.5	1	0
Drassyllus lutetianus	0	1	1	1	0	0	1	0	1	0	5.00	1	1
Drassyllus pusillus	0	1	1	1	1	0	1	0	1	0	3.50	1	1
Drassyllus sp	0	1	1	1	1	0	1	0	1	0	4.75	1	1
Enoplognatha mordax	1	1	1	1	0	0	1	0	0	1	5.00	1	1
Enoplognatha sp	1	1	1	1	1	1	1	0	0	1	5.00	1	1
Enoplognatha thoracica	1	1	1	1	1	1	1	0	0	1	5.00	1	1
Hahnia nava	1	1	1	1	1	1	0	1	0	0	2.13	1	0
Hahnia sp	1	1	1	1	1	1	0	1	0	0	1.75	1	0
Haplodrassus signifer	0	1	1	1	1	1	1	0	1	0	8.50	1	0
Haplodrassus sp	0	1	1	1	1	1	1	0	1	0	8.50	1	0
Mermessus trilobatus	1	1	1	1	1	1	1	0	0	1	3.43	1	1
Oedothorax apicatus	1	1	1	1	1	1	1	0	0	1	2.60	1	0
Ozyptila simplex	1	0	1	1	1	1	1	0	1	0	3.02	1	1
Ozyptila sp	1	0	1	1	1	1	1	0	1	0	3.02	1	0
Pachygnatha degeeri	0	1	1	1	1	1	1	0	1	0	3.14	1	0
Pachygnatha sp	0	1	1	1	1	1	1	0	1	0	3.14	1	0
Palliduphantes culicinus	0	1	1	1	1	1	1	0	0	1	2.23	1	0
Palliduphantes pallidus	0	1	1	1	1	1	1	0	0	1	2.23	1	0
Panamomops sulcifrons	1	1	1	1	1	1	1	0	0	1	2.50	1	1
Pardosa agrestis	1	0	1	1	0	0	1	0	1	0	5.00	1	0
Pardosa hortensis	1	0	1	1	1	0	0	0	1	0	5.00	1	0
Pardosa nigriceps	1	0	1	1	1	0	1	0	1	0	6.00	1	0
Pardosa palustris	1	0	1	1	1	1	1	0	1	0	5.31	1	0
Pardosa prativaga	1	0	1	1	1	0	1	0	1	0	5.37	1	0
Pardosa pullata	1	0	1	1	1	1	1	0	1	0	4.92	1	0
Pardosa saltans	1	0	1	1	1	1	1	0	1	0	5.25	1	1
Pardosa sp	1	0	1	1	1	1	1	0	1	0	5.00	1	0
Phrurolithus festivus	0	1	1	1	1	0	0	0	1	0	2.63	1	1
Piratula latitans	1	1	1	0	0	0	1	0	1	0	2.50	1	1
Pisaura mirabilis	1	0	1	1	1	1	1	0	1	0	13.00	1	1
Porrhomma microphtalmum	1	1	1	1	1	1	1	1	0	0	2.18	1	0
Porrhomma sp	1	1	1	1	1	1	1	1	0	0	2.18	1	0
Robertus arundineti	1	1	1	1	1	1	1	0	1	0	2.41	1	1
Robertus neglectus	1	1	1	1	1	1	1	0	1	0	2.32	1	1
Talavera aequipes	1	0	1	1	0	0	0	0	1	0	2.50	1	1
Tenuiphantes tenuis	0	1	1	1	1	1	1	0	0	1	2.66	1	1
Tibellus oblongus	1	1	1	1	1	1	1	0	1	0	8.04	1	1
Tiso vagans	0	1	1	1	1	1	1	0	0	1	2.08	1	1
Trachyzelotes pedestris	0	1	1	1	0	0	0	0	1	0	7.50	1	0
Trochosa ruricola	0	1	1	1	1	1	1	0	1	0	10.57	1	0
Trochosa sp	0	1	1	1	1	1	1	0	1	0	10.57	1	0
Walckenaeria dysderoides	1	1	1	1	1	1	1	0	0	1	2.25	1	1
Walckenaeria nudipalpis	1	1	1	1	1	1	1	0	0	1	2.70	1	1
Xysticus acerbus	1	0	1	1	0	0	0	0	1	0	7.00	1	1
Xysticus audax	1	0	1	1	0	0	0	0	1	0	5.99	0	1
Xysticus cristatus	1	0	1	1	1	1	1	0	1	0	5.86	1	1
Xysticus kochi	1	0	1	1	1	0	1	0	1	0	6.18	1	1
Xysticus sp	1	0	1	1	1	1	1	0	1	0	6.11	1	1
Xysticus ulmi	1	0	1	1	1	0	1	0	1	0	5.53	1	1
Zelotes electus	1	0	1	1	1	1	1	1	0	0	4.20	1	1
Zodarion italicum	0	1	1	1	1	0	0	0	1	0	2.73	1	0

## Sheet: TableS12_data_trait_carabid
Table S12: Functional trait database of Carabidae sampled with pitfall traps among the 30 fields surveys. See Table S3 for sources.
Functional trait	Daily activity period		Annual activity period		Dispersal mode	Body size	Stratum use		Hunting strategy	Dispersal ability	Diet (%)
Species	diurnal	nocturnal	spring	autumn	dispersal mode	size (mm)	ground	vegetation	visual hunter	wings morphology	carnivor	detritivor	herbivor
Acupalpus meridianus	0	1	1	0	flight	3.63	1	1	0	macropterous	16.67	0.00	83.33
Agonum muelleri	1	0	1	0	flight	7.50	1	1	0	macropterous	100.00	0.00	0.00
Amara aenea	1	0	1	0	flight	7.25	1	0	0	macropterous	35.29	0.00	64.71
Amara ovata	1	0	1	0	flight	9.00	1	1	0	macropterous	22.22	0.00	77.78
Amara similata	1	0	1	0	flight	8.58	1	1	0	macropterous	8.57	0.00	91.43
Anchomenus dorsalis	0	1	1	0	flight	7.10	1	1	0	macropterous	75.68	0.00	24.32
Asaphidion gr.flavipes	1	0	1	0	flight	4.13	1	1	1	macropterous	91.67	0.00	8.33
Bembidion lampros	1	0	1	0	ground	3.45	1	0	1	dimorphic	61.90	2.38	35.71
Bembidion lunulatum	1	0	1	0	ground	4.50	1	0	1	macropterous	66.67	0.00	33.33
Bembidion obtusum	1	1	1	0	ground	2.95	1	0	1	dimorphic	50.00	0.00	50.00
Brachinus crepitans	1	1	1	0	flight	8.50	1	1	0	macropterous	33.33	0.00	66.67
Brachinus sclopeta	1	1	1	0	flight	5.75	1	1	0	macropterous	66.50	0.00	33.50
Clivina gr.fossor	1	1	1	0	ground	6.00	1	1	0	dimorphic	57.14	0.00	42.86
Demetrias atricapillus	1	1	1	0	flight	5.00	1	1	1	macropterous	100.00	0.00	0.00
Harpalus affinis	0	1	1	1	flight	10.33	1	1	0	macropterous	14.55	0.00	85.45
Harpalus dimidiatus	0	1	1	0	flight	12.25	1	1	0	macropterous	0.00	0.00	100.00
Harpalus distinguendus	0	1	1	0	flight	9.85	1	1	0	macropterous	50.00	0.00	50.00
Harpalus latus	0	1	1	0	flight	9.50	1	1	0	macropterous	0.00	0.00	100.00
Leistus spinibarbis	0	1	1	1	flight	9.50	1	0	1	macropterous	100.00	0.00	0.00
Loricera pilicornis	1	1	1	0	flight	7.31	1	1	1	macropterous	94.44	0.00	5.56
Nebria salina	0	1	0	1	flight	11.36	1	1	0	macropterous	100.00	0.00	0.00
Notiophilus biguttatus	1	0	1	0	ground	5.12	1	1	1	dimorphic	93.68	0.00	6.32
Notiophilus quadripunctatus	1	0	1	1	ground	5.25	1	1	1	dimorphic	100.00	0.00	0.00
Poecilus cupreus	1	0	1	0	flight	11.43	1	1	0	macropterous	100.00	0.00	0.00
Pseudoophonus rufipes	0	1	0	1	ground	13.33	1	1	0	macropterous	18.06	0.00	81.94
Pterostichus melanarius	1	1	0	1	ground	15.00	1	1	1	dimorphic	45.69	0.00	54.31
Pterostichus strenuus	0	1	1	0	ground	6.03	1	1	1	dimorphic	71.43	0.00	28.57
Pterostichus vernalis	0	1	1	0	ground	7.00	1	0	0	dimorphic	100.00	0.00	0.00
Syntomus obscuroguttatus	1	0	1	0	flight	3.25	1	1	1	macropterous	100.00	0.00	0.00
Trechus gr.quadristriatus	0	1	0	1	ground	3.58	1	1	0	dimorphic	94.59	5.41	0.00

## Sheet: TableS13_data_trait_bird
Table S13: Functional trait database of birds sampled among the 30 fields surveys. See Table S3 for sources.
	Functional trait	Body size	Hunting stratgy						Stratum use			Annual activity period	Number of eggs (mean per year)	Diet (%)			Habitat specialism
Species	Latin name	size (cm)	pursuit	gleaning	digging	grazing	scavenging	pouncing	ground	aerial	vegetation	Season breeding		herbivor	insectivor	vertebrates
ACRSCI	Acrocephalus scirpaceus	13.0	1	0	0	0	0	0	0	0	1	late	4.00	0.05	0.95	0.00	2.19
ALAARV	Alauda arvensis	18.5	0	1	1	0	0	0	1	0	0	early	10.00	0.75	0.25	0.00	1.16
ALERUF	Alectoris rufa	33.0	0	1	0	1	0	0	1	0	0	early	19.50	0.90	0.10	0.00	1.10
ANTPRA	Anthus pratensis	14.5	1	1	0	0	0	0	1	0	0	late	8.00	0.25	0.75	0.00	1.37
CARCAN	Linaria cannabina	14.0	0	1	0	0	0	0	1	0	1	late	25.00	0.95	0.05	0.00	0.70
CIRAER	Circus aeruginosus	52.0	1	1	0	0	1	0	1	0	0	early	5.50	0.00	0.00	1.00	2.06
COLPAL	Columba palumbus	41.0	0	1	0	0	0	0	1	0	1	early	3.00	0.99	0.01	0.00	0.30
CORCOR	Corvus corone	64.0	0	0	0	0	1	0	1	0	0	early	5.00	0.57	0.35	0.08	0.28
COTCOT	Coturnix coturnix	17.0	0	1	0	0	0	0	1	0	0	late	21.00	0.78	0.22	0.00	1.52
DELURB	Delichon urbicum	12.5	1	0	0	0	0	0	0	1	0	late	40.00	0.00	1.00	0.00	1.27
EMBCIT	Emberiza citrinella	16.3	0	1	0	0	0	0	1	0	1	early	10.00	0.70	0.30	0.00	0.71
EMBSCH	Emberiza schoeniclus	15.8	1	0	0	0	0	0	1	0	1	early	11.25	0.70	0.30	0.00	2.39
FRICOE	Fringilla coelebs	14.5	0	1	0	0	0	0	1	0	1	early	6.75	0.90	0.10	0.00	0.27
MILCAL	Emberiza calandra	19.0	0	1	0	0	0	0	1	0	1	early	8.00	0.72	0.28	0.00	1.46
MOTALB	Motacilla alba	18.0	1	0	0	0	0	0	1	0	0	early	13.75	0.00	1.00	0.00	0.69
MOTFLA	Motacilla flava	17.0	1	0	0	0	0	0	0	0	1	late	7.50	0.00	1.00	0.00	2.09
PASDOM	Passer domesticus	14.5	0	1	0	0	0	0	1	0	1	early	15.75	0.80	0.20	0.00	1.26
PERPER	Perdix perdix	30.0	0	1	0	0	0	0	1	0	0	early	30.00	0.90	0.10	0.00	2.106
PHACOL	Phasianus colchicus	71.0	0	1	0	0	0	0	1	0	0	early	11.50	0.75	0.25	0.00	0.87
SAXRUB	Saxicola rubetra	12.5	1	1	0	0	0	0	1	0	0	late	8.25	0.00	1.00	0.00	1.46
SAXTOR	Saxicola rubicola	12.5	0	0	0	0	0	1	1	0	0	early	12.50	0.00	1.00	0.00	0.78
STUVUL	Sturnus vulgaris	21.5	0	1	0	0	0	0	1	0	1	early	7.50	0.50	0.50	0.00	0.57
SYLATR	Sylvia atricapilla	13.0	1	0	0	0	0	0	0	0	1	early	10.00	0.40	0.60	0.00	0.31
SYLCOM	Sylvia communis	14.0	1	0	0	0	0	0	0	0	1	late	6.75	0.40	0.60	0.00	0.65
TURMER	Turdus merula	24.5	0	1	0	0	0	0	1	0	1	early	12.00	0.40	0.60	0.00	0.23
TURPHI	Turdus philomelos	23.0	0	1	0	0	0	0	1	0	0	early	10.00	0.43	0.57	0.00	0.40
